# Supplementary material for: Graphene Oxide Strengthens Gelatine through Non-Covalent Interactions with Its Amorphous Region
Source: Molecules. 2024 Jun 6;29(11):2700. doi: 10.3390/molecules29112700 (PMC11173959; doi:10.3390/molecules29112700)
Supplement: Supplementary file 1 [file molecules-29-02700-s001.zip]

Archive with 1 entries (1 files):
- molecules-3010527-supplementary.pdf
